# Supplementary material for: Higher sea surface temperature in the Indian Ocean during the Last Interglacial weakened the South Asian monsoon
Source: Proc Natl Acad Sci U S A. 2022 Mar 1;119(10):e2107720119. doi: 10.1073/pnas.2107720119 (PMC8915836; doi:10.1073/pnas.2107720119)
Supplement: Supplementary File [file pnas.2107720119.sd01.xlsx]

## Sheet: dD of n-alkanes
Depth [cm]	Age [ka BP]	nC27 dD ice volumn corrected [per mil VSMOW]	nC29 dD ice volumn corrected [per mil VSMOW]	nC31 dD ice volumn corrected [per mil VSMOW]	nC33 dD ice volumn corrected [per mil VSMOW]	uncorrected nC27 dD [per mil VSMOW]	nC27 dD SE	uncorrected nC29 dD [per mil VSMOW]	nC29 dD SE	uncorrected nC31 dD [per mil VSMOW]	nC31 dD SE	uncorrected nC33 dD [per mil VSMOW]	nC33 dD SE
0.5	220	-146.314	-150.927	-157.433	-161.921	-146.321	0.801474	-150.934	0.79544	-157.44	1.01522	-161.928	1.07264
6.5	1799.24	-139.496	-148.472	-155.812	-162.902	-139.395	0.654525	-148.372	0.036194	-155.713	0.218548	-162.804	0.154558
10.5	2535.82	-151.816	-152.141	-154.652	-157.818	-151.622	0.617202	-151.947	0.718129	-154.459	0.669378	-157.625	0.701271
14.5	3272.37		-153.425	-157.551				-153.153	0.950109	-157.281	0.842823
20.5	4377.14		-158.724	-160.096				-158.288	1.60268	-159.661	0.987419
26.5	5481.87	-138.235	-151.655	-154.779		-137.54	0.431226	-150.971	0.765921	-154.097	1.26822
30.5	6218.34		-150.761	-152.608				-149.89	0.950801	-151.739	1.23788
40.5	8055.9	-156.487	-160.595	-161.073	-164.509	-155.31	1.74725	-159.426	1.32272	-159.904	1.38842	-163.345	0.698871
50.5	9881.1		-162.276				1.51889	-159.985	0.856086
54.5	10611.5	-152.431	-160.709	-163.095		-149.453	0.280186	-157.769	0.661405	-160.163	1.38498
56.5	10976.8	-145.271	-157.987	-161.193	-159.186	-141.869	1.34793	-154.648	0.793934	-157.866	1.02082	-155.849	1.57447
58.5	11342	-135.842	-148.257	-153.729		-131.976	1.39103	-144.462	0.58153	-149.958	0.467457
60.5	11707.3	-151.411	-146.056	-149.152	-156.572	-147.148	1.00182	-141.786	0.704821	-144.896	0.638786	-152.351	0.738996
62.5	12072.6	-134.892	-145.216	-152.066	-153.424	-130.043	1.70624	-140.448	1.79529	-147.336	1.67605	-148.698	0.946466
64.5	12230	-140.403	-139.461	-145.629	-151.71	-135.367	0.206376	-134.445	0.436381	-140.648	0.297722	-146.762	0.0954773
66.5	12387.5		-145.656	-153.182			0.907822	-140.458	1.41308	-148.029	0.655785
68.5	12544.9	-137.247	-141.61	-149.813	-153.99	-131.742	0.862612	-136.162	0.313945	-144.418	0.47743	-148.617	0.712929
70.5	12702.3			-150.774			0.345084			-145.151	0.41635
72.5	12742.7	-136.746	-145.009	-150.954		-130.931	0.564107	-139.284	0.652378	-145.269	0.690956
74.5	12818.1	-135.296	-144.078	-152.561		-129.351	0.159213	-138.229	0.866511	-146.769	0.459907
76.5	12893.5	-145.375	-144.439	-149.837	-155.05	-139.383	0.637768	-138.477	0.733626	-143.913	0.544237	-149.156	0.54158
78.5	12969		-145.832	-156.944				-139.765	0.508974	-150.955	0.994448
80.5	13044.4		-149.546	-157.714				-143.392	1.15276	-151.619	0.633231
82.5	13119.8		-147.653	-154.475	-160.255			-141.374	0.647143	-148.246	0.34111	-154.069	0.549614
84.5	13465.8		-142.668	-150.993	-157.241			-135.84	0.376176	-144.232	0.615411	-150.53	0.68973
86.5	13811.8	-146.735	-146.824	-148.191	-147.529	-139.375	0.798432	-139.519	0.540829	-140.899	0.282982	-140.222	0.712496
88.5	14157.7		-146.512	-146.523				-138.7	0.5	-138.711	1.39034
90.5	14503.7	-145.07	-148.011	-155.121	-159.491	-136.673	1.00117	-139.715	0.561766	-146.894	0.465977	-151.295	0.513877
92.5	14849.7	-143.397	-136.81	-142.427	-152.583	-134.471	0.505187	-127.898	0.57219	-133.573	0.723216	-143.821	0.550551
94.5	15195.8	-136.73	-136.73	-145.691	-150.009	-127.237	0.345084	-127.327	0.336985	-136.386	0.366964	-140.738	0.330011
96.5	15542	-139.253	-136.897	-142.346	-148.692	-129.31	0.948786	-127.027	0.648919	-132.538	0.387683	-138.942	0.569916
98.5	15888.1	-144.598	-138.361	-144.375	-151.112	-134.26	0.399332	-128.057	0.239293	-134.143	0.302281	-140.944	0.464258
100.5	16242.6		-138.125	-147.949	-151.581			-127.417	0.30671	-137.363	0.352987	-141.04	1.23136
104.5	16710.7	-140.751	-143.063	-148.291	-154.529	-129.5	0.539002	-131.969	0.613511	-137.265	0.378351	-143.565	0.881957
106.5	16824.2	-145.652	-140.614	-144.706	-154.161	-134.364	0.665884	-129.389	0.465891	-133.534	0.675243	-143.094	0.857166
108.5	16937.6	-144.674	-141.508	-147.728	-149.339	-133.276	1.26062	-130.2	0.524296	-136.502	0.392617	-138.114	1.47212
110.5	17051.1	-142.665	-140.161	-145.343	-150.468	-131.154	0.692876	-128.75	0.854592	-134.001	0.496869	-139.174	0.586369
112.5	17164.6	-139.94	-138.954	-145.452	-151.704	-128.309	0.389839	-127.446	0.294279	-134.031	0.123119	-140.347	0.488988
114.5	17278.2	-148.541	-145.2	-153.245	-158.76	-136.951	1.06486	-133.702	0.444288	-141.855	1.13294	-147.423	0.703777
116.5	17391.7	-145.226	-140.1	-146.456	-152.259	-133.52	0.621676	-128.463	0.694117	-134.904	0.610923	-140.766	0.629336
118.5	17505.3	-144.137	-145.014	-151.44	-158.315	-132.351	0.740375	-133.38	0.547652	-139.894	0.373466	-146.841	0.795228
120.5	17670.3	-139.407	-145.145	-152.598	-162.095	-127.475	0.466384	-133.434	0.805522	-140.989	0.398405	-150.596	0.735425
122.5	17835.4	-147.306	-144.042	-150.365	-153.348	-135.413	0.690364	-132.248	0.349417	-138.658	0.701267	-141.66	0.439342
124.5	18000.2	-149.437	-150.675	-158.339	-164.092	-137.519	0.661533	-138.918	0.579934	-146.689	0.796465	-152.5	0.976852
130.5	18494.8	-149.116	-154.657	-156.187	-160.773	-137.115	0.938297	-142.879	1.30729	-144.43	0.805431	-149.058	1.06899
180.5	22612.5	-146.403	-147.851	-153.306	-157.504	-135.129	0.932835	-136.724	0.899291	-142.251	0.466223	-146.484	0.52399
230.5	26683.8	-139.406	-137.877	-141.908	-147.023	-128.845	0.38373	-127.409	0.191605	-131.489	0.0965697	-136.649	0.405553
280.5	30730.5	-142.009	-141.559	-147.282	-152.578	-132.324	1.08051	-131.963	0.634062	-137.75	0.452778	-143.091	0.602361
320.5	34721.1	-147.802	-145.402	-146.189	-152.567	-138.864	0.426007	-136.52	0.304259	-137.315	0.359457	-143.747	0.336484
330.5	35719.2	-144.454	-145.294	-150.599	-153.47	-135.775	0.399481	-136.701	0.32807	-142.058	0.430974	-144.946	0.399391
380.5	41084.3	-146.326	-144.068	-152.816	-156.028	-137.442	0.882073	-135.241	0.550388	-144.079	0.652389	-147.312	0.884294
430.5	47422.4	-142.189	-141.863	-150.105	-153.444	-133.946	0.939703	-133.685	0.717751	-142.006	0.598487	-145.366	0.719664
480.5	52233.6	-142.375	-145.704	-151.982	-156.008	-134.528	0.693467	-137.95	0.405497	-144.285	0.522462	-148.338	0.819716
530.5	56523.7	-151.392	-149.56	-153.409	-156.838	-143.354	1.13158	-141.571	0.640591	-145.457	0.622048	-148.907	0.727177
580.5	60609.5	-145.635	-141.355	-146.617	-147.46	-136.534	0.78336	-132.293	0.439413	-137.61	0.27931	-138.448	1.09697
630.5	66804.3	-138.113	-138.864	-144.038	-144.184	-129.394	1.47575	-130.229	0.67809	-135.455	0.986181	-135.591	0.846227
670.5	71764.7	-135.581	-134.396	-141.056	-143.935	-128.714	0.608766	-127.566	0.554104	-134.279	0.338841	-137.174	0.726862
730.5	79672.9	-142.51	-149.285	-158.504	-159.402	-137.682	0.84503	-144.519	0.864402	-153.789	0.945982	-154.689	1.26878
780.5	87024.8	-145.141	-144.823	-150.565	-149.931	-139.05	0.374906	-138.767	0.330483	-144.55	0.375124	-143.906	0.73754
830.5	96556.7	-138.419	-140.979	-147.764	-151.283	-134.363	0.928837	-136.951	0.319226	-143.768	0.474797	-147.301	0.669602
872.5	104666	-152.867	-153.619	-157.275	-158.678	-148.131	0.8816	-148.91	0.985204	-152.587	1.08768	-153.993	0.724027
880.5	106417	-151.36	-155.547	-162.815	-165.476	-145.945	1.3682	-150.188	0.832971	-157.503	0.47229	-160.176	1.03965
882.5	106855	-139.934	-158.318	-167.274	-172.342	-134.248	1.02655	-152.785	0.362226	-161.801	0.399295	-166.897	0.508622
884.5	107293	-145.111	-158.066	-166.078	-170.693	-139.336	1.54606	-152.413	0.780113	-160.478	1.04272	-165.119	0.396796
886.5	107730	-127.506	-143.195	-148.8	-151.696	-121.551	1.3647	-137.382	1.18363	-143.025	1.22466	-145.937	1.00838
888.5	108168	-145.114	-152.44	-158.603	-163.585	-139.252	1.08934	-146.662	0.73324	-152.867	0.714133	-157.878	0.905042
890.5	108605		-149.681	-154.902				-143.881	1.23601	-149.138	1.24007
892.5	109043	-149.212	-149.684	-156.947	-160.247	-143.378	0.522419	-143.888	0.18784	-151.2	0.265242	-154.517	0.387339
896.5	109919		-144.77	-145.725				-139.003	0.843465	-139.965	0.730443
898.5	110356	-139.594	-143.794	-151.45	-155.529	-133.846	1.64129	-138.108	0.921385	-145.814	1.62661	-149.916	2.05513
900.5	110794		-142.879	-151.046				-137.291	0.616714	-145.511	0.359655
902.5	111232	-151.425	-153.008	-161.143	-163.785	-146.005	2.07562	-147.629	0.888241	-155.815	0.644007	-158.47	0.676193
904.5	111670		-151.357	-156.445				-146.135	1.27435	-151.254	0.805127
906.5	112107		-147.363	-153.64	-155.322			-142.304	1.00179	-148.618	0.316469	-150.31	1.16406
908.5	112545		-149.195	-158.23	-160.358			-144.371	0.644134	-153.457	0.128009	-155.597	0.203757
910.5	112982		-144.58	-152.707				-139.965	0.590459	-148.135	1.12295
912.5	113420		-145.925	-157.373	-159.433			-141.584	0.872897	-153.09	0.799594	-155.161	0.467855
914.5	113857	-146.122	-144.882	-155.594	-161.609	-142.059	0.311216	-140.83	0.44502	-151.593	0.393659	-157.633	0.409864
916.5	114295	-147.22	-145.931	-153.673	-160.842	-143.485	1.13819	-142.205	0.919174	-149.981	1.04207	-157.178	1.09354
918.5	114732		-146.076	-153.257				-142.689	0.888509	-149.899	1.10699
920.5	115170	-147.991	-144.915	-150.959	-157.508	-144.95	1.1465	-141.872	0.707447	-147.938	0.729504	-154.509	1.20131
924.5	116044		-148.918	-152.236				-146.526	0.979457	-149.853	0.919855
926.5	116481	-144.205	-146.515	-149.691	-158.164	-142.064	0.93817	-144.384	0.778847	-147.569	0.806549	-156.062	0.384444
928.5	116918		-151.151	-154.974				-149.273	1.38119	-153.103	0.184414
930.5	117494	-130.93	-145.836	-151.279	-155.01	-129.317	0.73214	-144.254	0.835349	-149.706	1.38906	-153.444	0.650481
932.5	118071	-139.513	-149.226	-152.92		-138.275	0.939344	-148.003	1.18328	-151.702	1.27843
936.5	119225		-146.712	-153.809	-158.793			-146.259	0.918938	-153.36	0.793688	-158.346	1.20048
938.5	119802	-138.476	-156.164	-161.382	-166.078	-138.248	0.791269	-155.941	0.673395	-161.16	0.61676	-165.857	1.26384
940.5	120379		-149.729	-153.887				-149.636	1.17825	-153.794	1.10917
942.5	120956	-136.589	-152.089	-158.514		-136.575	1.15642	-152.075	1.57304	-158.5	0.808437
948.5	122686	-125.58	-137.279	-148.261	-155.329	-125.925	0.345025	-137.619	0.312734	-148.597	0.440572	-155.661	0.40367
950.5	123263	-143.282	-154.415	-161.034	-162.06	-143.714	0.721509	-154.841	0.555629	-161.456	1.06206	-162.482	0.44711
952.5	123840	-150.335	-158.296	-161.464	-166.892	-150.787	1.03723	-158.744	0.721848	-161.91	1.16445	-167.335	0.715421
954.5	124417		-155.779	-158.654				-156.112	0.601481	-158.986	0.732334
956.5	124994			-159.489						-159.567	0.903635
958.5	125570	-126.18	-135.818	-143.532	-147.862	-125.892	1.06188	-135.533	0.716078	-143.25	0.510269	-147.581	0.552294
960.5	126147		-132.855	-143.08				-132.067	0.939612	-142.302	0.585513
962.5	126724	-123.098	-129.858	-138.484	-145.396	-121.633	1.30263	-128.406	0.647856	-137.046	1.08672	-143.97	1.26638
964.5	127301	-134.603	-136.714	-147.241	-151.099	-132.511	0.983883	-134.632	0.664964	-145.184	0.847806	-149.051	0.827551
966.5	127877	-129.154	-129.501	-136.953	-138.511	-126.439	1.54138	-126.795	0.735248	-134.27	0.710316	-135.832	0.813137
968.5	128454	-128.245	-128.356	-136.155	-138.773	-124.968	0.42122	-125.09	0.547264	-132.918	0.321892	-135.545	0.360692
970.5	128724	-138.476	-139.536	-146.616	-152.743	-135.009	1.05335	-136.085	0.962593	-143.193	1.15226	-149.343	1.14686

## Sheet: 13C of n-alkanes
Depth [cm]	Age [ka BP]	nC27 d13C [per mil VPDB]	nC27 d13C SE	nC29 d13C [per mil VPDB]	nC29 d13C SE	nC31 d13C [per mil VPBD]	nC31 d13C SE	nC33 d13C [per mil VPDB]	nC33 d13C SE
0.5	220	-26.6242	0	-27.2245	0.058253	-26.6097	0.041756	-25.2985	0.126049
6.5	1799.24	-27.663	0.0518556	-28.222	0.0426654	-27.746	0.0492172	-26.551	0.125189
10.5	2535.82	-27.2867	0.0568692	-27.9537	0.0229298	-27.1027	0.0303003	-25.394	0.0355949
14.5	3272.37	-27.4713	0.121876	-28.2887	0.0562178	-27.954	0.0803181	-26.519	0.0502129
20.5	4377.14	-27.5248	0.0448513	-27.9842	0.140916	-27.3286	0.100481	-26.1076	0.0823636
26.5	5481.87	-28.1973	0.0536232	-28.6983	0.040176	-28.1447	0.0254973	-27.187	0.0348473
30.5	6218.34	-27.8027	0.0892867	-28.385	0.0730023	-27.5943	0.0848338	-26.341	0.0393446
40.5	8055.9	-27.4965	0.0844398	-28.3335	0.074729	-27.5167	0.0932848	-26.5233	0.150578
50.5	9881.1	-27.0407	0.0364067	-27.7217	0.0451676	-27.02	0.0147309	-25.7407	0.0962987
54.5	10611.5	-27.57	0.137449	-28.1753	0.0684527	-27.561	0.033	-28.2553	0.0800111
56.5	10976.8	-26.6387	0.103827	-27.457	0.0681934	-26.8667	0.0542043	-26.9073	0.0690153
58.5	11342	-26.224	0.0225019	-26.875	0.0349333	-26.3093	0.0414903	-25.6097	0.0512423
60.5	11707.3	-24.6011	0.147894	-26.0054	0.0969906	-25.7404	0.124395	-24.8463	0.219719
62.5	12072.6	-25.047	0.116573	-26.017	0.0851136	-25.667	0.0511892	-25.8713	0.0891466
64.5	12230	-24.7933	0.0392952	-25.9733	0.0676864	-25.3663	0.121016	-24.314	0.035473
66.5	12387.5	-25.0567	0.0263586	-26.2593	0.18867	-26.0013	0.0244427	-24.8463	0.0990897
68.5	12544.9	-25.114	0.192747	-25.4135	0.0752756	-25.353	0.0900833	-24.7858	0.147659
70.5	12702.3	-23.7313	0.13841	-25.0553	0.0206908	-24.537	0.104409	-23.4163	0.0858319
72.5	12742.7	-25.096	0.0714516	-26.3493	0.0897781	-26.5623	0.101739	-24.9307	0.106734
74.5	12818.1	-25.5623	0.0776752	-26.704	0.0402658	-26.3743	0.0562623	-25.2243	0.0915975
76.5	12893.5	-25.1103	0.0606474	-26.4353	0.0330673	-26.058	0.0685371	-24.863	0.0245017
78.5	12969	-24.578	0.0070946	-26.1403	0.031866	-26.4793	0.0573885	-24.9607	0.0403829
80.5	13044.4	-25.069	0	-26.274	0	-26.132	0	-25.358	0
82.5	13119.8	-25.564	0.0712671	-26.7327	0.072669	-26.2747	0.0723794	-25.1467	0.105249
84.5	13465.8	-25.086	0.0405257	-26.409	0.0642677	-26.0223	0.0636405	-24.916	0.0737586
86.5	13811.8	-23.2373	0.164256	-24.7473	0.0881142	-24.3663	0.0976257	-23.226	0.161742
90.5	14503.7	-23.918	0.102345	-25.1777	0.0186072	-24.9138	0.0284059	-24.261	0.0417812
92.5	14849.7	-22.7293	0.173863	-23.9785	0.426228	-23.962	0.314638	-24.379	0.172257
94.5	15195.8	-23.614	0.203205	-24.8	0.219368	-24.3143	0.18328	-23.99	0.0690724
96.5	15542	-23.9955	0.0958162	-24.846	0.0756703	-24.2255	0.105747	-23.446	0.0509526
98.5	15888.1	-23.176	0.0530723	-24.5602	0.107062	-24.2267	0.119056	-23.5785	0.109629
100.5	16242.6	-24.3217	0.0273394	-25.0297	0.0628393	-24.8103	0.0668365	-24.1473	0.0979631
104.5	16710.7	-24.0413	0.123528	-25.0333	0.123598	-24.458	0.123049	-23.94	0.0760088
108.5	16937.6	-23.027	0.0272213	-24.7583	0.0845859	-24.7347	0.108253	-23.5977	0.101834
110.5	17051.1	-22.9093	0.106206	-24.0562	0.0237781	-23.775	0.0162839	-23.4642	0.136372
112.5	17164.6	-23.0732	0.0833363	-24.5176	0.1524	-24.0298	0.149678	-23.1614	0.112303
114.5	17278.2	-23.4797	0.066824	-24.836	0.121858	-24.2347	0.0897038	-23.2903	0.0713357
116.5	17391.7	-22.8993	0.0412809	-24.3863	0.0641621	-23.859	0.00757188	-22.841	0.0378726
118.5	17505.3	-23.079	0.308533	-24.2511	0.117296	-24.2301	0.118823	-23.3571	0.125804
120.5	17670.3	-23.3768	0.424241	-24.4215	0.0291848	-24.2515	0.0183371	-22.4058	0.0354551
122.5	17835.4	-22.9962	0.649843	-23.6995	0.102571	-23.1938	0.295849	-22.688	0.440859
124.5	18000.2	-23.174	0.036756	-24.4733	0.033982	-24.1773	0.073149	-23.145	0.0471204
130.5	18494.8	-23.851	0.119538	-25.334	0.0871799	-25.4883	0.0976564	-24.1617	0.166317
180.5	22612.5	-22.2407	0.0364449	-23.4677	0.0621562	-22.7765	0.06038	-22.1552	0.0267
230.5	26683.8	-22.3568	0.0496444	-23.3663	0.0566486	-22.5068	0.0649453	-21.801	0.0318591
280.5	30730.5	-21.5775	0.071249	-23.391	0.0905842	-22.8595	0.112484	-22.03	0.12863
320.5	34721.1	-21.6727	0.0607188	-22.3883	0.0468413	-22.0833	0.126615	-22.6247	0.0584361
330.5	35719.2	-22.9402	0.0864594	-23.848	0.0706659	-23.4525	0.0599479	-22.6713	0.0157447
380.5	41084.3	-22.166	0.0716194	-23.1867	0.0486975	-23.0373	0.0844617	-22.3267	0.132497
430.5	47422.4	-22.7793	0.110673	-23.9247	0.085861	-23.336	0.0765789	-22.4023	0.088454
480.5	52233.6	-24.1487	0.122307	-24.9042	0.20682	-24.7263	0.128022	-23.6945	0.131746
531.5	56523.7	-22.3015	0.17875	-23.9028	0.234287	-24.0592	0.086725	-23.4567	0.113318
580.5	60609.5	-22.457	0.1	-24.036	0.2	-23.863	0.1	-23.48	0.1
630.5	66804.3	-22.945	0.0878313	-24.1233	0.09934	-23.9463	0.135894	-24.832	0.0367469
670.5	71764.7	-22.457	0.309	-24.036	0.086	-23.863	0.199	-23.48	0.04
730.5	79672.9	-23.9767	0.0798777	-26.7687	0.0392527	-25.6773	0.182764	-24.5993	0.0296329
780.5	87024.8	-24.158	0.001	-24.97	0.069	-25.5975	0.1715	-24.879	0.339
830.5	96556.7	-21.308	0.0984226	-23.3537	0.15222	-23.023	0.0450037	-22.607	0.0500233
872.5	104666	-23.9415	0.3975	-25.9105	0.6695	-25.047	0.24	-24.1775	0.2635
880.5	106417	-24.535	0.0671221	-25.6936	0.0792611	-25.4576	0.0947241	-24.1569	0.117942
882.5	106855	-25.6317	0.126039	-26.3317	0.0551735	-25.9937	0.0692636	-24.9247	0.0789733
884.5	107293	-25.7393	0.109291	-26.3523	0.0532989	-26.058	0.0448367	-24.9797	0.0874382
886.5	107730	-26.592	0.0723418	-27.042	0.0235867	-27.1047	0.043529	-26.786	0.0480867
890.5	108605	-24.8073	0.0842938	-25.8763	0.024835	-25.553	0.0494402	-24.642	0.0225019
892.5	109043	-24.067	0.020108	-25.36	0.0368963	-24.801	0.0638462	-23.649	0.0317228
896.5	109919	-28.452	0.0257164	-28.584	0.0395264	-28.806	0.070316	-28.4607	0.297347
898.5	110356	-26.005	0.061655	-26.524	0.0695869	-26.0217	0.0569981	-25.6097	0.106399
900.5	110794	-24.5497	0.139597	-25.8093	0.0510892	-24.873	0.00472582	-23.5897	0.0318974
902.5	111232	-24.4947	0.139261	-25.587	0.223936	-24.5857	0.125588	-23.59	0.250205
904.5	111670	-25.19	0.282	-26.536	0.933	-25.3615	0	-24.584	0.4105
906.5	112107	-25.861	0.0517816	-27.192	0.0499433	-26.054	0.052176	-24.9763	0.032682
908.5	112545	-25.3187	0.0687903	-27.0827	0.0647182	-25.8953	0.0185233	-24.3617	0.0649136
912.5	113420	-25.9707	0.0818599	-27.6018	0.0417512	-26.185	0.0708543	-24.3013	0.059276
916.5	114295	-26.3555	0.6255	-27.1673	0.438081	-25.5417	0.0747804	-24.7595	0.0035
918.5	114732	-26.0093	0.153768	-27.7297	0.226789	-26.2507	0.147608	-25.0087	0.193667
920.5	115170	-26.256	0.371332	-28.4533	0.252655	-26.8255	0.276515	-25.8158	0.278763
924.5	116044	-27.436	0.0305636	-28.349	0.0593116	-27.4153	0.211459	-25.918	0.138026
928.5	116918	-26.8625	0.153658	-28.36	0.107387	-27.4542	0.307546	-25.6549	0.347786
930.5	117494	-27.395	0.0264575	-28.489	0.0155349	-27.82	0.0270986	-26.1447	0.078278
932.5	118071	-27.4083	0.0804184	-27.6023	0.0457396	-27.425	0.0358097	-26.9013	0.0691528
936.5	119225	-24.849	0.0684032	-27.838	0.337633	-28.0667	0.0997007	-26.7365	0.254743
940.5	120379	-28.827	0.026	-29.574	0.711	-28.4825	0.1975	-28.1035	0.0265
948.5	122686	-28.7453	0.20744	-29.1107	0.0607984	-28.99	0.0607984	-28.695	0.0294449
950.5	123263	-26.974	0.0863964	-27.186	0.0651997	-27.1437	0.0502571	-26.216	0.099143
952.5	123840	-26.1588	0.295238	-27.087	0.346046	-27.3098	0.197288	-25.2975	0.4225
958.5	125570	-26.2183	0.104436	-26.8373	0.0469657	-27.472	0.171875	-25.855	0.0875233
960.5	126147	-25.368	0.40519	-26.597	0.165756	-26.5557	0.0671623	-25.151	0.259425
962.5	126724	-25.6553	0.0658137	-26.46	0.0748086	-25.8927	0.0884879	-24.9817	0.080873
964.5	127301	-25.6283	0.0590602	-26.4823	0.0777717	-26.119	0.0536874	-25.357	0.0375544
966.5	127877	-25.4027	0.352005	-26.4753	0.213695	-26.5805	0.1745	-25.9847	0.329267
968.5	128454	-24.9217	0.145805	-26.2387	0.0605374	-25.9487	0.0647594	-25.1403	0.0693718
970.5	128724	-24.5415	0.274128	-25.611	0.144705	-25.2825	0.101028	-24.6152	0.111722

## Sheet: n-alkane Concentration
Depth [cm]	Age [ka BP]	[nC27] (ng/g, TOC)	[nC29] (ng/g, TOC)	[nC31] (ng/g, TOC)	[nC33] (ng/g, TOC)
0.5	220	144.795	246.251	292.213	164.48
6.5	1799.24	128.315	214.925	231.816	129.454
10.5	2535.82	177.532	306.415	322.274	176.413
14.5	3272.37	118.432	196.702	205.965	111.026
20.5	4377.14	94.4168	141.243	140.06	73.8457
26.5	5481.87	168.731	238.15	224.563	123.164
30.5	6218.34	115.468	171.479	163.237	90.7761
36.5	7322.93	79.7772	117.451	108.688	61.4561
40.5	8055.9	110.567	165.872	153.771	93.1908
50.5	9881.1	106.911	153.876	147.719	85.8518
54.5	10611.5	160.607	255.283	242.757	162.654
56.5	10976.8	165.319	247.221	258.709	162.613
58.5	11342	163.247	227.937	245.097	140.067
60.5	11707.3	181.724	261.425	292.281	153.633
62.5	12072.6	227.966	339.919	378.621	218.248
64.5	12230	168.237	247.878	289.65	160.244
66.5	12387.5	174.7	258.045	294.934	162.431
68.5	12544.9	208.335	294.211	339.211	199.459
70.5	12702.3	173.931	247.863	321.952	196.257
72.5	12742.7	153.439	186.601	226.396	133.606
74.5	12818.1	127.392	178.918	210.88	122.834
76.5	12893.5	157.9	235.773	278.941	167.595
78.5	12969	129.584	198.535	251.552	152.668
80.5	13044.4	48.8572	65.0829	70.4482	38.1407
82.5	13119.8	142.566	202.645	233.824	137.258
84.5	13465.8	171.42	251.231	296.765	169.596
86.5	13811.8	167.651	225.433	266.387	152.998
88.5	14157.7	172.892	245.821	279.968	156.149
90.5	14503.7	140.896	198.682	235.202	132.258
92.5	14849.7	265.422	372.386	440.546	245.583
94.5	15195.8	322.722	435.455	506.319	278.053
96.5	15542	211.595	294.588	345.058	187.408
98.5	15888.1	288.483	412.552	495.907	269.521
100.5	16242.6	136.77	163.625	191.221	99.375
104.5	16710.7	276.001	368.79	455.564	258.635
106.5	16824.2	243.809	335.955	428.553	237.26
108.5	16937.6	248.904	351.042	452.857	245.191
110.5	17051.1	243.793	322.821	404.346	224.676
112.5	17164.6	48.5895	160.381	220.562	287.944
114.5	17278.2	187.983	256.269	325.843	190.158
116.5	17391.7	162.507	218.693	276.122	162.958
118.5	17505.3	135.027	179.189	238.316	154.136
120.5	17670.3	98.0058	130.718	176.769	123.601
122.5	17835.4	262.335	350.164	468.436	263.823
124.5	18000.2	201.886	276.927	370.571	229.107
130.5	18494.8	172.396	222.223	291.777	177.041
180.5	22612.5	263.735	349.82	449.291	263.651
230.5	26683.8	264.059	362.162	495.548	279.867
280.5	30730.5	282.46	376.698	489.89	276.696
320.5	34721.1	244.113	348.199	454.05	269.476
330.5	35719.2	275.372	375.309	471.753	264.268
380.5	41084.3	242.066	334.822	438.202	254.057
430.5	47422.4	254.277	340.446	435.593	250.002
480.5	52233.6	181.591	263.291	341.376	205.371
530.5	56523.7	218.814	312.902	414.789	261.275
580.5	60609.5	168.237	235.181	309.438	183.64
630.5	66804.3	89.88	131.82	178.294	109.472
670.5	71764.7	121.406	205.448	286.44	150.57
730.5	79672.9	77.385	121.646	159.134	103.245
780.5	87024.8	173.327	257.374	339.821	203.958
830.5	96556.7	181.461	333.41	371.248	228.652
872.5	104666	146.754	226.863	266.639	165.164
878.5	105979	115.59	168.536	200.803	127.975
880.5	106417	91.1737	147.082	177.985	112.629
882.5	106855	140.936	230.2	277.336	181.742
884.5	107293	127.408	215.326	256.872	164.03
886.5	107730	193.743	301.013	354.955	226.81
888.5	108168	182.978	296.927	349.202	210.749
890.5	108605	164.701	277.716	327.605	195.991
892.5	109043	212.693	343.909	414.35	247.859
896.5	109919	96.6542	153.542	162.243	98.3788
898.5	110356	56.8492	93.2247	108.096	62.8511
900.5	110794	154.143	256.078	299.517	177.641
902.5	111232	195.718	348.926	411.9	245.818
904.5	111670	101.451	182.005	201.603	119.498
906.5	112107	199.035	360.64	396.211	229.44
908.5	112545	177.958	365.592	400.856	235.406
910.5	112982	69.9225	152.098	163.24	94.8369
912.5	113420	130.143	281.6	294.932	161.053
914.5	113857	202.361	439.73	465.385	261.282
916.5	114295	120.167	258.742	274.753	156.19
918.5	114732	154.635	320.341	317.173	172.428
920.5	115170	250.17	557.816	563.89	306.752
922.5	115607	50.4991	102.685	105.145	58.8094
924.5	116044	130.918	278.274	291.662	155.219
926.5	116481	130.225	260.004	265.876	135.25
928.5	116918	105.649	218.507	222.376	115.695
930.5	117494	168.8	307.637	320.961	174.935
932.5	118071	80.294	146.481	155.018	85.8132
934.5	118648	15.0478	24.0139	29.9817	21.421
936.5	119225	135.812	238.935	288.193	172.051
938.5	119802	75.6456	119.476	126.509	74.2141
940.5	120379	97.3028	153.303	160.001	99.3835
942.5	120956	44.6777	67.4305	71.7882	43.5893
946.5	122110	60.5308	90.1385	105.735	72.6698
948.5	122686	68.6951	105.388	117.661	75.2016
950.5	123263	68.8364	89.3958	104.576	67.196
952.5	123840	85.9954	147.646	158.444	94.4988
954.5	124417	106.97	176.541	218.512	142.832
956.5	124994	69.9902	116.711	143.297	92.008
958.5	125570	98.7746	144.476	174.11	108.655
960.5	126147	104.449	162.377	203.087	130.448
962.5	126724	114.311	186.731	222.334	135.869
964.5	127301	163.247	252.759	303.791	183.167
966.5	127877	154.717	252.37	295.155	170.786
968.5	128454	300.678	495.846	623.014	385.059
970.5	128724	167.426	261.795	317.404	180.594

## Sheet: Readme
This dataset is complimentary to the article "Higher sea surface temperature in the Indian Ocean during the Last Interglacial weakened the South Asian monsoon" by Wang et al., 2022 in Proceedings of the National Academy of Sciences of the United State of America. DOI: 10.1073/pnas.2107720119
DOI: 10.1073/pnas.2107720119
*Corresponding Author: Yiming V. Wang
E-mail: ywang@shh.mpg.de
sediment core: SO188-17286
